# Supplementary material for: Conceptual models for implementing solution-oriented team science in large research consortia
Source: J Clin Transl Sci. 2021 Jun 14;5(1):e139. doi: 10.1017/cts.2021.802 (PMC8327547; doi:10.1017/cts.2021.802)
Supplement: Supplementary file 1 [file S2059866121008025sup.zip]

Archive with 3 entries (3 files):
- S2059866121008025sup001.mp4
- S2059866121008025sup002.mp4
- S2059866121008025sup003.docx
